# Supplementary material for: Chromosomal instability and phenotypic variation in a specific lineage derived from a synthetic allotetraploid wheat
Source: Front Plant Sci. 2022 Aug 22;13:981234. doi: 10.3389/fpls.2022.981234 (PMC9441941; doi:10.3389/fpls.2022.981234)
Supplement: Supplementary file 1 [file Table_1.XLSX]

## Sheet: Sheet1
Supplementary Table S1. The detailed karyotypes of a cohort of 526 random individual plants sampled at the S9 generation of the synthetic allotetraploid wheat (SlSlAA).
Karyotype
		NCV	SCV
Euploidy	14Sl14A		6SS-ter/1
			6AL-ter/2
			1AS-ter/1
			1SL-ter/1，1AL-ter/1
			6AL-ter/1
			1SL-ter/1
			1SL-ter/2，1AS-ter/1
			1SL-ter/1
			1AS-ter/1，1SL-ter/2
			3AL-ter/1
			1AL-ter/1，1SL-ter/2
			1SL-ter/2
			3AL-ter/2
			1SL-ter/2
			1AS-ter/1，3AL-ter/2
			1SL-ter/1
			3AL-ter/2
			1SL-ter/2
			1SL-ter/2
			3AL-ter/2
			3AL-ter/2
			1SL-ter/2
			3AL-ter/2
			3AL-ter/2
			1SL-ter/1
			3AL-ter/2
			1SL-ter/2
			3SS-ter/1
			6AS-ter/1
			6AS-ter/1
			6AS-ter/1
			3SL-ter/2，3AL-ter/2
			1AL-ter/1
			4SL-ter/1
			3SL-ter/1，4AL-ter/1
			3AL-ter/1
			4SL-ter/1，6AS-ter/2，7AS-ter/1
			1AS-ter/2
			3SL-ter/1
			4SL-ter/1，6SS-ter/1，7AS-ter/1
			3SL-ter/2，3AL-ter/2
			4SL-ter/2
			5SL-ter/1
			1AS-ter/1
			1AS-ter/1
			6AS-ter/1
			3SL-ter/1，6SS-ter/1，3AL-ter/2
			4SL-ter/1
			5SL-ter/1
			4SS-ter/1，1AL-ter/1
			4SL-ter/1，6AS-ter/2
			1AL-ter/1
			4AL-ter/1
			4AL-ter/1
			3SL-ter/1，6SS-ter/1，3AL-ter/2
			3SL-ter/1，3AL-ter/2
			6AS-ter/1
			4SL-ter/1，6AS-ter/1
			6SS-ter/1
			3AL-ter/1
			3SL-ter/1
			1AS-ter/1
			6AL-ter/1
			1SL-ter/2
			4SL-ter/1
			6AS-ter/2
			4SL-ter/1
			3AL-ter/2
			5SL-ter/2
			1AS-ter/2
			1AS-ter/1
			1AS-ter/2
			4SL-ter/1
			1AL-ter/1
			1AS-ter/2
			3SL-ter/1
			3SL-ter/1
			3SL-ter/1
			1AS-ter/1
			1AS-ter/1
			5SL-ter/1
			2AS-ter/1
			6SL-ter/2
			6SL-ter/1
			6SL-ter/1
			3AL-ter/2
			3AL-ter/1
			3AL-ter/1
			3AL-ter/1
			2AS-ter/1
			4AS-ter/1
			1AL-ter/1
			3SL-ter/1
			6SS-ter/1
			6SS-ter/1，1AL-ter/1
			3AL-ter/1
			6AS-ter/1
			1AL-ter/1，1SL-ter/1
			1AL-ter/2，1SL-ter/1
			7AL-ter/1
			6AL-ter/1
			1AS-ter/1
			3AL-ter/2
			6SS-ter/1，1AL-ter/1
			1AS-ter/2
			1AS-ter/1
			6SL-ter/2
			6SL-ter/2
			6SL-ter/2
			6SL-ter/2
			6SL-ter/2
			6SL-ter/2
			6SL-ter/2
			1AL-ter/1
			1SL-ter/1，1AL-ter/1
			1AS-ter/1
			1SL-ter/1
			1SL-ter/1，1AL-ter/1
			6SL-ter/1
			6SL-ter/2
			6SL-ter/1
			6SL-ter/2
			6SL-ter/1
			6SL-ter/1
			6SL-ter/1
			2SS-ter/1
			3SL-ter/1
			6SL-ter/2
			6SL-ter/1
			4AS-ter/1
			6SL-ter/2
			6SL-ter/2
			6SL-ter/2
			6SL-ter/2
			6SL-ter/2
			1SL-ter/1，1AL-ter/1
			3SL-ter/1
			3SL-ter/1
			3AS-ter/1
			3AS-ter/1
			3AS-ter/1
			3AS-ter/1
			3AS-ter/1
			2AS-ter/1
			1AS-ter/1，1SS-ter/1
			1AL-ter/2
			3SL-ter/2，3AL-ter/2
			3SL-ter/1
			6SL-ter/2
			6SL-ter/2
			6SL-ter/2，3SL-ter/1
			6SL-ter/2，3SL-ter/1
			3SL-ter/1
			7AL-ter/1
			3SL-ter/1，3AL-ter/1
			3SL-ter/1
			3SL-ter/2，3AL-ter/2
			3SL-ter/1，3AL-ter/1
Compensated aneuploidy	13Sl15A	M2S Tri2A
			2AS-ter/1
			6SL-ter/2
		M3S Tri3A
			3AL-ter/1，3AS-ter/1，3SL-ter/1
		M6S Tri6A	6SL-ter/1
	15Sl13A	Tri2S M2A	6AL-ter/1
			2SS-ter/2，3SL-ter/1，3AL-ter/1
			6SL-ter/1
			1SL-ter/1
			2SS-ter/1，6AL-ter/1
			2SS-ter/1
		Tri6S M6A	6SL-ter/1
	16Sl12A	T2S N2A	2SS-ter/2
			2SS-ter/2
			2SS-ter/2
		T3S N3A
Non-compensated aneuploidy	13Sl14A	M3S
		M7S	1AL-ter/2，1SL-ter/2
	14Sl13A	M5A
		M5A
	14Sl15A	Tri3A	2AS-ter/1
		Tri6A
	15Sl14A	Tri4S
NCV: numerical chromosome variation; SCV: structural chromosome variation; M: monosomy; Tri: trisomy; L: long-arm; S: short-arm; ter: terminal translocation; T: tetrasomy.
