# Supplementary material for: Chromosomal instability and phenotypic variation in a specific lineage derived from a synthetic allotetraploid wheat
Source: Front Plant Sci. 2022 Aug 22;13:981234. doi: 10.3389/fpls.2022.981234 (PMC9441941; doi:10.3389/fpls.2022.981234)
Supplement: Supplementary file 2 [file Table_2.xlsx]

## Sheet: Sheet1
Supplementary Table S2. Chromosome behavior during anaphase I of meiosis by using bona fide euploid individuals sampled at S4 of the synthetic allotetraploid wheat (SlSlAA).
Lines	No. of PMCs in anaphase I	No. of cells with abnormal segregation
SlSlAA-2	55	11
SlSlAA-4	50	15
Total	105	26(24.8%)
